# Supplementary material for: Social group composition modulates the role of last male sperm precedence in post‐copulatory sexual selection
Source: J Evol Biol. 2023 Jun 21;36(8):1102–15. doi: 10.1111/jeb.14191 (PMC10946607; doi:10.1111/jeb.14191)
Supplement: Supplementary file 1 — Table S1. Pearson’s correlation between focal male mating order and repetitive matings. [file JEB-36-1102-s001.xlsx]

## Sheet: Sheet1
Correlation between male mating order and remating
Experiment	Female size	Male size	Focal size	Correlation
				coeficient	t-value	df	p-value
Varying female	Variable	Constant	Large	0.09	0.414	21	0.682
size
Varying male	Constant	Variable	Large/Small	0.046	0.25	29	0.804
size
Varying female and male	Variable	Variable	Large/Small	0.122	0.717	34	0.477
sizes
per treatment
	Homogeneous	Homogenous	Large	-0.05	-0.101	4	0.924
	Large	Large
Varying female	Homogeneous	Homogeneous	Large	0.461	1.274	6	0.249
size	Small	Large
	Heterogeneous	Homogeneous	Large	0.048	0.129	7	0.9
		Large
	Homogenous	Homogenous	Large	0.003	0.007	5	0.994
Varying male	Large	Large
size	Homogenous	Homogenous	Small	-0.171	-0.46	7	0.659
	Large	Small
	Homogenous	Heterogeneous	Large	-0.553	-1.626	6	0.155
	Large
	Homogenous	Heterogeneous	Small	0.034	0.076	5	0.941
	Large
	Homogenous	Homogenous	Large	-0.007	-0.018	6	0.981
Varying female and male	Large	Large
sizes	Homogenous	Homogenous	Small	0.389	1.117	7	0.3
	Small	Small
	Heterogeneous	Heterogeneous	Large	0.339	0.956	7	0.37
	Heterogeneous	Heterogeneous	Small	-0.097	-0.276	8	0.789
