# Supplementary material for: Social group composition modulates the role of last male sperm precedence in post‐copulatory sexual selection
Source: J Evol Biol. 2023 Jun 21;36(8):1102–15. doi: 10.1111/jeb.14191 (PMC10946607; doi:10.1111/jeb.14191)
Supplement: Supplementary file 2 — Table S2. Effects of focal male size and social groups composition on focal male mating order and repetitive matings. Bold—p < 0.05. [file JEB-36-1102-s003.xlsx]

## Sheet: RandMO-fullanalysis
Response	Factors	Varying female size						Factors	Varying male size						Varying female and male sizes
variable		Df	Deviance Resid	Resid Df	Resid Dev	F-value	p-value		Df	Deviance Resid	Resid Df	Resid Dev	F-value	p-value	Df	Deviance Resid	Resid Df	Resid Dev	F-value	p-value
Mating	NULL			22	5.4876			NULL			30	11.2746					35	14.59
order	Vial fecundity	1	0.013786	21	5.4738	0.0563	0.815	Vial fecundity	1	0.0006	29	11.274	0.0022	0.962807	1	0.2985	34	14.291	0.8598	0.361
	Hom vs Het	2	0.056953	19	5.4169	0.1163	0.8908	Hom vs Het	1	0.23005	28	11.044	0.8488	0.365374	1	0.28209	33	14.009	0.8125	0.3743
								Male Size	1	2.16646	27	8.8775	7.9932	0.008914	1	0.25233	32	13.757	0.7268	0.4005
								Social* Size	1	0.64229	26	8.2352	2.3697	0.135792	1	0.40834	31	13.348	1.1762	0.2865
Repetitive	NULL			22	28.008			NULL			30	36.798					35	33.889
matings	Vial fecundity	1	1.4971	21	26.511	1.3253	0.2639	Vial fecundity	1	6.3042	29	30.494	7.927	0.009166	1	1.54375	34	32.345	1.6941	0.2026
	Hom vs Het	2	1.641	19	24.87	0.7263	0.4966	Hom vs Het	1	0.7412	28	29.753	0.932	0.343229	1	0.02819	33	32.317	0.0309	0.8615
								Male Size	1	1.2499	27	28.503	1.5716	0.221128	1	0.00343	32	32.314	0.0038	0.9515
								(Hom vs Het)* Size	1	5.2647	26	23.238	6.62	0.016142	1	1.07392	31	31.24	1.1785	0.286
