# Supplementary material for: Social group composition modulates the role of last male sperm precedence in post‐copulatory sexual selection
Source: J Evol Biol. 2023 Jun 21;36(8):1102–15. doi: 10.1111/jeb.14191 (PMC10946607; doi:10.1111/jeb.14191)
Supplement: Supplementary file 3 — Table S3. The strength of the relationship between focal male mating order, repetitive matings, and paternity share with multiple mated females. Bold—p < 0.05. [file JEB-36-1102-s002.xlsx]

## Sheet: FertSuc-FullAnalysis
Varying female size
Mating Order						Repetitive matings
Final model	df	Sum Sq	Mean Sq	F-value	p-value	Final model	df	Sum Sq	Mean Sq	F-value	p-value
Mating order	1	0.37518	0.37518	10.5463	0.004237	Residuals	22	1.2164	0.05529
Hom vs Het	2	0.16529	0.08265	2.3232	0.125136
Residuals	19	0.67591	0.03557
	Social	bin	Mean paternity	StdError
	Het	Above	0.627	0.126
	Het	Below	0.444	0.107
	Hom	Above	0.843	0.0506
	Hom	Below	0.572	0.065
Varying male size
Mating Order						Repetitive matings
Final model	df	Sum Sq	Mean Sq	F-value	p-value	Final model	df	Sum Sq	Mean Sq	F-value	p-value
Mating order	1	1.25712	1.25712	69.4446	<0.001	Size	1	0.35374	0.35374	7.1745	0.01205
Hom vs Het	1	0.0017	0.0017	0.0939	0.7617	Residuals	29	1.42986	0.04931
Mating order * (Hom vs Het)	1	0.03601	0.03601	1.9891	0.1699
Residuals	27	0.48877	0.0181
	Social	bin	Mean paternity	StdError				Large	0.707006	a
	Het	Above	0.783	0.0575				Small	0.49325	b
	Het	Below	0.388	0.0882
	Hom	Above	0.744	0.0463
	Hom	Below	0.523	0.0673
Varying female and male sizes
Final model						Repetitive matings
	df	Sum Sq	Mean Sq	F-value	p-value	Final model	df	Sum Sq	Mean Sq	F-value	p-value
Mating order	1	1.38077	1.38077	62.7333	<0.001	Social	1	0.29564	0.295636	4.7009	0.03724
Hom vs Het	1	0.11037	0.11037	5.0146	0.032213	Residuals	34	2.13822	0.062889
Mating order * (Hom vs Het)	1	0.2384	0.2384	10.8312	0.002436
Residuals	32	0.70432	0.02201
	Social	bin	Mean paternity	StdError
	Het	Above	0.831	0.0631
	Het	Below	0.419	0.0813
	Hom	Above	0.785	0.0407
	Hom	Below	0.693	0.0454
